# Supplementary material for: High innate preference of black substrate in the chive gnat, Bradysia odoriphaga (Diptera: Sciaridae)
Source: PLoS One. 2019 May 9;14(5):e0210379. doi: 10.1371/journal.pone.0210379 (PMC6508717; doi:10.1371/journal.pone.0210379)
Supplement: S1 Table — (XLSX) [file pone.0210379.s002.xlsx]

## Sheet: Experiment 1(Colour hues)
	Number of each chamber						Percentage of choice						Number of each chamber						Percentage of choice
Female	Black	Green	Brown	Orange	Sum		Black	Green	Brown	Orange		Male	Black	Green	Brown	Orange	Sum		Black	Green	Brown	Orange
10000 Lux	12	6	7	5	30		40	20	23.3333	16.6667		10000Lux	12	6	7	5	30		40	20	23.3333	16.6667
♀	16	7	4	3	30		53.3333	23.3333	13.3333	10		♂	16	6	4	4	30		53.3333	20	13.3333	13.3333
♀	14	6	6	4	30		46.6667	20	20	13.3333		♂	16	6	3	5	30		53.3333	20	10	16.6667
♀	16	6	4	4	30		53.3333	20	13.3333	13.3333		♂	15	6	5	4	30		50	20	16.6667	13.3333
♀	13	5	6	5	29		44.8276	17.2414	20.6897	17.2414		♂	13	6	5	4	28		46.4286	21.4286	17.8571	14.2857
♀	16	6	5	2	29		55.1724	20.6897	17.2414	6.89655		♂	14	6	5	4	29		48.2759	20.6897	17.2414	13.7931
♀	15	6	4	4	29		51.7241	20.6897	13.7931	13.7931		♂	16	6	3	5	30		53.3333	20	10	16.6667
♀	14	6	5	4	29		48.2759	20.6897	17.2414	13.7931		♂	14	6	5	4	29		48.2759	20.6897	17.2414	13.7931
♀	16	6	5	3	30		53.3333	20	16.6667	10		♂	15	6	5	4	30		50	20	16.6667	13.3333
♀	16	6	4	4	30		53.3333	20	13.3333	13.3333		♂	16	6	3	5	30		53.3333	20	10	16.6667
						mean	50	20.2644	16.8966	12.8391								mean	49.6314	20.2808	15.234	14.8539
1000Lux	Black	Green	Brown	Orange	Sum		Black	Green	Brown	Orange		1000 Lux	Black	Green	Brown	Orange	Sum		Black	Green	Brown	Orange
♀	14	8	7	1	30		46.6667	26.6667	23.3333	3.33333		♂	13	8	6	3	30		43.3333	26.6667	20	10
♀	13	8	6	2	29		44.8276	27.5862	20.6897	6.89655		♂	15	6	6	2	29		51.7241	20.6897	20.6897	6.89655
♀	15	6	6	2	29		51.7241	20.6897	20.6897	6.89655		♂	13	7	6	4	30		43.3333	23.3333	20	13.3333
♀	15	5	6	3	29		51.7241	17.2414	20.6897	10.3448		♂	14	5	8	3	30		46.6667	16.6667	26.6667	10
♀	13	6	10	1	30		43.3333	20	33.3333	3.33333		♂	16	4	6	2	28		57.1429	14.2857	21.4286	7.14286
♀	14	7	7	2	30		46.6667	23.3333	23.3333	6.66667		♂	11	9	7	4	31		35.4839	29.0323	22.5806	12.9032
♀	14	8	7	1	30		46.6667	26.6667	23.3333	3.33333		♂	13	5	8	3	29		44.8276	17.2414	27.5862	10.3448
♀	14	8	6	2	30		46.6667	26.6667	20	6.66667		♂	11	8	7	4	30		36.6667	26.6667	23.3333	13.3333
♀	13	7	6	2	28		46.4286	25	21.4286	7.14286		♂	14	5	8	3	30		46.6667	16.6667	26.6667	10
♀	15	5	6	3	29		51.7241	17.2414	20.6897	10.3448		♂	17	4	6	2	29		58.6207	13.7931	20.6897	6.89655
						mean	47.6429	23.1092	22.7521	6.49589								mean	46.4466	20.5042	22.9641	10.0851
100 Lux	Black	Green	Brown	Orange	Sum		Black	Green	Brown	Orange		100 Lux	Black	Green	Brown	Orange	Sum		Black	Green	Brown	Orange
♀	15	3	6	6	30		50	10	20	20		♂	15	5	9	1	30		50	16.6667	30	3.33333
♀	16	9	3	1	29		55.1724	31.0345	10.3448	3.44828		♂	16	2	6	6	30		53.3333	6.66667	20	20
♀	13	7	6	3	29		44.8276	24.1379	20.6897	10.3448		♂	16	6	7	1	30		53.3333	20	23.3333	3.33333
♀	13	7	8	2	30		43.3333	23.3333	26.6667	6.66667		♂	17	4	8	1	30		56.6667	13.3333	26.6667	3.33333
♀	16	5	6	3	30		53.3333	16.6667	20	10		♂	17	4	6	2	29		58.6207	13.7931	20.6897	6.89655
♀	15	4	7	4	30		50	13.3333	23.3333	13.3333		♂	16	5	6	3	30		53.3333	16.6667	20	10
♀	12	9	5	3	29		41.3793	31.0345	17.2414	10.3448		♂	14	6	6	3	29		48.2759	20.6897	20.6897	10.3448
♀	15	6	6	3	30		50	20	20	10		♂	13	5	8	4	30		43.3333	16.6667	26.6667	13.3333
♀	13	7	8	2	30		43.3333	23.3333	26.6667	6.66667		♂	16	5	6	3	30		53.3333	16.6667	20	10
♀	16	4	6	4	30		53.3333	13.3333	20	13.3333		♂	14	6	6	3	29		48.2759	20.6897	20.6897	10.3448
						mean	48.4713	20.6207	20.4943	10.4138								mean	51.8506	16.1839	22.8736	9.09195
0.1 Lux	Black	Green	Brown	Orange	Sum		Black	Green	Brown	Orange		0.1 Lux	Black	Green	Brown	Orange	Sum		Black	Green	Brown	Orange
♀	13	7	6	4	30		43.3333	23.3333	20	13.3333		♂	10	7	9	3	29		34.4828	24.1379	31.0345	10.3448
♀	15	9	3	3	30		50	30	10	10		♂	13	6	7	3	29		44.8276	20.6897	24.1379	10.3448
♀	13	9	6	3	31		41.9355	29.0323	19.3548	9.67742		♂	11	9	6	4	30		36.6667	30	20	13.3333
♀	14	7	6	3	30		46.6667	23.3333	20	10		♂	12	7	7	4	30		40	23.3333	23.3333	13.3333
♀	11	6	9	3	29		37.931	20.6897	31.0345	10.3448		♂	11	7	8	4	30		36.6667	23.3333	26.6667	13.3333
♀	13	7	6	4	30		43.3333	23.3333	20	13.3333		♂	12	8	7	3	30		40	26.6667	23.3333	10
♀	15	9	3	3	30		50	30	10	10		♂	10	8	9	3	30		33.3333	26.6667	30	10
♀	13	8	6	3	30		43.3333	26.6667	20	10		♂	13	6	7	3	29		44.8276	20.6897	24.1379	10.3448
♀	14	7	6	3	30		46.6667	23.3333	20	10		♂	12	7	8	3	30		40	23.3333	26.6667	10
♀	14	6	4	5	29		48.2759	20.6897	13.7931	17.2414		♂	11	7	8	4	30		36.6667	23.3333	26.6667	13.3333
	12	8	6	4	30		40	26.6667	20	13.3333								mean	38.7471	24.2184	25.5977	11.4368
						mean	44.6796	25.1889	18.562	11.5694

## Sheet: Experiment 1(Brightness)
Female	Number of each chamber						Percentage of choice					Male	Number of each chamber						Percentage of choice
10000 Lux	Black	D-grey	L-grey	White	Sum		Black	D-grey	L-grey	White		10000 Lux	Black	D-grey	L-grey	White			Black	D-grey	L-grey	White
	17	7	3	2	29		58.6207	24.1379	10.3448	6.89655			11	11	4	3	29		37.931	37.931	13.7931	10.3448
	17	7	2	1	27		62.963	25.9259	7.40741	3.7037			17	8	2	3	30		56.6667	26.6667	6.66667	10
	13	9	4	3	29		44.8276	31.0345	13.7931	10.3448			13	10	4	3	30		43.3333	33.3333	13.3333	10
	14	11	2	2	29		48.2759	37.931	6.89655	6.89655			14	10	4	2	30		46.6667	33.3333	13.3333	6.66667
	18	8	3	1	30		60	26.6667	10	3.33333			13	10	4	3	30		43.3333	33.3333	13.3333	10
	13	10	3	3	29		44.8276	34.4828	10.3448	10.3448			14	9	4	3	30		46.6667	30	13.3333	10
	15	9	3	1	28		53.5714	32.1429	10.7143	3.57143			12	11	4	3	30		40	36.6667	13.3333	10
	17	7	3	2	29		58.6207	24.1379	10.3448	6.89655			17	8	2	3	30		56.6667	26.6667	6.66667	10
	15	9	3	1	28		53.5714	32.1429	10.7143	3.57143			13	10	4	3	30		43.3333	33.3333	13.3333	10
						Mean	53.9198	29.8447	10.0622	6.17324			14	10	4	2	30		46.6667	33.3333	13.3333	6.66667
													13	10	4	3	30		43.3333	33.3333	13.3333	10
	Black	D-grey	L-grey	White	Sum								Black	D-grey	L-grey	White	Sum	Mean	45.8725	32.5392	12.163	9.42529
1000 Lux	14	8	4	4	30		46.6667	26.6667	13.3333	13.3333		1000 Lux	14	8	5	3	30		46.6667	26.6667	16.6667	10
	13	9	4	4	30		43.3333	30	13.3333	13.3333			15	5	6	4	30		50	16.6667	20	13.3333
	12	9	3.999	4	28.999		41.3807	31.0356	13.7901	13.7936			11	8	7	4	30		36.6667	26.6667	23.3333	13.3333
	13	8.001	5.001	2.001	28.003		46.4236	28.5719	17.8588	7.14566			12	7	8	3	30		40	23.3333	26.6667	10
	14.001	6.999	6	3	30		46.67	23.33	20	10			14	8	5	3	30		46.6667	26.6667	16.6667	10
	15	8	4	2	29		51.7241	27.5862	13.7931	6.89655			14	4	6	4	28		50	14.2857	21.4286	14.2857
	12	9	3.999	5.001	30		40	30	13.33	16.67			11	8	7	4	30		36.6667	26.6667	23.3333	13.3333
	15	9	5.001	1	30.001		49.9983	29.999	16.6694	3.33322			12	7	8	3	30		40	23.3333	26.6667	10
	13	6.999	6	4	29.999		43.3348	23.3308	20.0007	13.3338			12	7	8	3	30		40	23.3333	26.6667	10
	12.999	9	6.999	0.999	29.997		43.3343	30.003	23.3323	3.33033			14	8	5	3	30		46.6667	26.6667	16.6667	10
						Mean	45.2866	28.0523	16.5441	10.117								Mean	43.3333	23.4286	21.8095	11.4286
	Black	D-grey	L-grey	White	Sum								Black	D-grey	L-grey	White	Sum
100 Lux	16	5	3.9991	2.001	27.0001		59.259	18.5184	14.8114	7.41108		100 Lux	13	4	8	6	31		41.9355	12.9032	25.8065	19.3548
	14.001	8.001	3	5.001	30.003		46.6653	26.6673	9.999	16.6683			14	8	6	2	30		46.6667	26.6667	20	6.66667
	15	7	5	3	30		50	23.3333	16.6667	10			10	9	9	2	30		33.3333	30	30	6.66667
	18	9	2	0	29		62.069	31.0345	6.89655	0			14	8	4	4	30		46.6667	26.6667	13.3333	13.3333
	14	7	4	4	29		48.2759	24.1379	13.7931	13.7931			17	5	5	2	29		58.6207	17.2414	17.2414	6.89655
	14	8	5	2	29		48.2759	27.5862	17.2414	6.89655			17	6	3	4	30		56.6667	20	10	13.3333
	14	8	3	4	29		48.2759	27.5862	10.3448	13.7931			14	8	4	4	30		46.6667	26.6667	13.3333	13.3333
	14	7	3	5	29		48.2759	24.1379	10.3448	17.2414			15	5	6	3	29		51.7241	17.2414	20.6897	10.3448
	15	9	4	2	30		50	30	13.3333	6.66667			13	8	4	4	29		44.8276	27.5862	13.7931	13.7931
	14	7	4	5	30		46.6667	23.3333	13.3333	16.6667			14	8	6	2	30		46.6667	26.6667	20	6.66667
						Mean	50.7763	25.6335	12.6764	10.9137								Mean	47.3775	23.1639	18.4197	11.0389
	Black	D-grey	L-grey	White	Sum								Black	D-grey	L-grey	White	Sum
0.1 Lux	10	8	7	5	30		33.3333	26.6667	23.3333	16.6667		0.1 Lux	11	9	7	3	30		36.6667	30	23.3333	10
	15	6	7	2	30		50	20	23.3333	6.66667			13	8	6	3	30		43.3333	26.6667	20	10
	13	10	5	2	30		43.3333	33.3333	16.6667	6.66667			11	12	6	1	30		36.6667	40	20	3.33333
	11	12	4	3	30		36.6667	40	13.3333	10			9	8	6	7	30		30	26.6667	20	23.3333
	12	9	5	4	30		40	30	16.6667	13.3333			10	8	7	5	30		33.3333	26.6667	23.3333	16.6667
	12	9	4	4	29		41.3793	31.0345	13.7931	13.7931			11	9	6	4	30		36.6667	30	20	13.3333
	15	6	7	2	30		50	20	23.3333	6.66667			11	9	7	3	30		36.6667	30	23.3333	10
	12	10	5	2	29		41.3793	34.4828	17.2414	6.89655			13	8	6	3	30		43.3333	26.6667	20	10
	11	12	4	3	30		36.6667	40	13.3333	10			10	11	6	3	30		33.3333	36.6667	20	10
	12	9	4	4	29		41.3793	31.0345	13.7931	13.7931			9	8	6	7	30		30	26.6667	20	23.3333
						Mean	41.4138	30.6552	17.4828	10.4483								Mean	36	30	21	13

## Sheet: Experiment 2（G and B-light）
Female	Number of each chamber						Percentage of choice					Male
Green light treatment	Black	Green	Brown	Orange			Black	Green	Brown	Orange		Green light treatment	Black	Green	Brown	Orange			Black	Green	Brown	Orange
♀	14	6	6	4	30		46.6667	20	20	13.3333		♂	11	8	6	5	30		36.6667	26.6667	20	16.6667
♀	11	8	7	4	30		36.6667	26.6667	23.3333	13.3333		♂	11	9	8	2	30		36.6667	30	26.6667	6.66667
♀	17	6	5	2	30		56.6667	20	16.6667	6.66667		♂	14	6	8	2	30		46.6667	20	26.6667	6.66667
♀	14	7	6	3	30		46.6667	23.3333	20	10		♂	12	8	7	3	30		40	26.6667	23.3333	10
♀	13	7	5	4	29		44.8276	24.1379	17.2414	13.7931		♂	12	8	5	5	30		40	26.6667	16.6667	16.6667
♀	14	6	6	3	29		48.2759	20.6897	20.6897	10.3448		♂	11	9	8	2	30		36.6667	30	26.6667	6.66667
♀	11	8	7	4	30		36.6667	26.6667	23.3333	13.3333		♂	14	6	8	2	30		46.6667	20	26.6667	6.66667
♀	17	6	5	2	30		56.6667	20	16.6667	6.66667		♂	12	8	7	3	30		40	26.6667	23.3333	10
♀	14	7	6	3	30		46.6667	23.3333	20	10		♂	13	8	7	2	30		43.3333	26.6667	23.3333	6.66667
♀	13	7	6	4	30		43.3333	23.3333	20	13.3333		♂	14	6	8	2	30		46.6667	20	26.6667	6.66667
						Mean	46.3103	22.8161	19.7931	11.0805								Mean	41.3333	25.3333	24	9.33333
	Black	D-grey	L-grey	White			Black	D-grey	L-grey	White			Black	D-grey	L-grey	White			Black	D-grey	L-grey	White
♀	14	6	6	3	29		48.2759	20.6897	20.6897	10.3448		♂	13	9	4	3	29		44.8276	31.0345	13.7931	10.3448
♀	13	7	6	4	30		43.3333	23.3333	20	13.3333		♂	15	10	3	2	30		50	33.3333	10	6.66667
♀	12	8	7	3	30		40	26.6667	23.3333	10		♂	14	7	5	2	28		50	25	17.8571	7.14286
♀	14	7	4	5	30		46.6667	23.3333	13.3333	16.6667		♂	15	8	4	2	29		51.7241	27.5862	13.7931	6.89655
♀	13	7	6	4	30		43.3333	23.3333	20	13.3333		♂	13	9	4	3	29		44.8276	31.0345	13.7931	10.3448
♀	13	7	6	4	30		43.3333	23.3333	20	13.3333		♂	15	10	3	2	30		50	33.3333	10	6.66667
♀	12	8	7	3	30		40	26.6667	23.3333	10		♂	17	6	5	2	30		56.6667	20	16.6667	6.66667
♀	14	7	4	5	30		46.6667	23.3333	13.3333	16.6667		♂	15	8	4	2	29		51.7241	27.5862	13.7931	6.89655
♀	13	7	6	4	30		43.3333	23.3333	20	13.3333		♂	16	7	5	2	30		53.3333	23.3333	16.6667	6.66667
♀	14	6	6	3	29		48.2759	20.6897	20.6897	10.3448		♂	15	9	4	2	30		50	30	13.3333	6.66667
						Mean	44.3218	23.4713	19.4713	12.7356								Mean	50.3103	28.2241	13.9696	7.49589
												Male
Blue light treatment	Black	Green	Brown	Orange			Black	Green	Brown	Orange		Blue light treatment	Black	Green	Brown	Orange			Black	Green	Brown	Orange
♀	12	8	5	4	29		41.3793	27.5862	17.2414	13.7931		♂	16	6	5	3	30		53.3333	20	16.6667	10
♀	14	8	6	2	30		46.6667	26.6667	20	6.66667		♂	15	8	4	3	30		50	26.6667	13.3333	10
♀	12	6	5	5	28		42.8571	21.4286	17.8571	17.8571		♂	15	7	6	2	30		50	23.3333	20	6.66667
♀	14	8	5	3	30		46.6667	26.6667	16.6667	10		♂	13	7	6	3	29		44.8276	24.1379	20.6897	10.3448
♀	12	8	5	4	29		41.3793	27.5862	17.2414	13.7931		♂	13	6	7	4	30		43.3333	20	23.3333	13.3333
♀	14	8	6	2	30		46.6667	26.6667	20	6.66667		♂	14	7	6	3	30		46.6667	23.3333	20	10
♀	15	6	5	4	30		50	20	16.6667	13.3333		♂	15	7	5	3	30		50	23.3333	16.6667	10
♀	14	8	5	3	30		46.6667	26.6667	16.6667	10		♂	12	7	8	3	30		40	23.3333	26.6667	10
♀	15	6	5	4	30		50	20	16.6667	13.3333		♂	13	7	6	4	30		43.3333	23.3333	20	13.3333
♀	13	8	5	3	29		44.8276	27.5862	17.2414	10.3448		♂	15	6	6	3	30		50	20	20	10
						Mean	45.711	25.0854	17.6248	11.5788								Mean	47.1494	22.7471	19.7356	10.3678
	Black	D-grey	L-grey	White			Black	D-grey	L-grey	White			Black	D-grey	L-grey	White			Black	D-grey	L-grey	White
♀	14	9	3	3	29		48.2759	31.0345	10.3448	10.3448		♂	12	9	4	5	30		40	30	13.3333	16.6667
♀	15	6	8	2	31		48.3871	19.3548	25.8065	6.45161		♂	10	8	7	5	30		33.3333	26.6667	23.3333	16.6667
♀	14	7	5	3	29		48.2759	24.1379	17.2414	10.3448		♂	11	8	7	4	30		36.6667	26.6667	23.3333	13.3333
♀	15	10	3	2	30		50	33.3333	10	6.66667		♂	12	7	8	3	30		40	23.3333	26.6667	10
♀	15	8	5	2	30		50	26.6667	16.6667	6.66667		♂	11	8	6	4	29		37.931	27.5862	20.6897	13.7931
♀	14	9	3	3	29		48.2759	31.0345	10.3448	10.3448		♂	12	9	4	5	30		40	30	13.3333	16.6667
♀	14	6	8	2	30		46.6667	20	26.6667	6.66667		♂	10	8	7	5	30		33.3333	26.6667	23.3333	16.6667
♀	14	7	5	3	29		48.2759	24.1379	17.2414	10.3448		♂	11	8	7	4	30		36.6667	26.6667	23.3333	13.3333
♀	15	10	3	2	30		50	33.3333	10	6.66667		♂	12	7	8	3	30		40	23.3333	26.6667	10
♀	15	8	5	2	30		50	26.6667	16.6667	6.66667		♂	12	8	5	5	30		40	26.6667	16.6667	16.6667
						Mean	48.8157	26.97	16.0979	8.11643								Mean	37.7931	26.7586	21.069	14.3793

## Sheet: Experiment 3
	Number of each chamber						Percentage of chioce
V-female	Black	Green	Brown	Orange	Sum		Black	Green	Brown	Orange
V-female means virgin female	15	3	6	6	30		50	10	20	20
V-♀	15	6	6	3	30		50	20	20	10
V-♀	15	5	7	3	30		50	16.6667	23.3333	10
V-♀	14	5	7	4	30		46.6667	16.6667	23.3333	13.3333
V-♀	14	5	6	4	29		48.2759	17.2414	20.6897	13.7931
V-♀	15	3	5	6	29		51.7241	10.3448	17.2414	20.6897
V-♀	15	6	6	3	30		50	20	20	10
V-♀	14	5	6	3	28		50	17.8571	21.4286	10.7143
V-♀	14	5	7	4	30		46.6667	16.6667	23.3333	13.3333
V-♀	13	7	6	4	30		43.3333	23.3333	20	13.3333
V-♀						Mean	48.6667	16.8777	20.936	13.5197
V-female	Black	Dark grey	Light grey	white			Black	Dark grey	Light grey	white
V-♀	14	6	5	4	29		48.2759	20.6897	17.2414	13.7931
V-♀	15	7	4	4	30		50	23.3333	13.3333	13.3333
V-♀	14	8	4	4	30		46.6667	26.6667	13.3333	13.3333
V-♀	15	6	5	4	30		50	20	16.6667	13.3333
V-♀	14	7	5	4	30		46.6667	23.3333	16.6667	13.3333
V-♀	15	7	4	4	30		50	23.3333	13.3333	13.3333
V-♀	13	5	4	4	26		50	19.2308	15.3846	15.3846
V-♀	14	6	5	4	29		48.2759	20.6897	17.2414	13.7931
V-♀	15	6	5	4	30		50	20	16.6667	13.3333
V-♀	14	7	5	4	30		46.6667	23.3333	16.6667	13.3333
						Mean	48.6552	22.061	15.6534	13.6304
V-male	Black	Green	Brown	Orange			Black	Green	Brown	Orange
V-♂	15	5	9	1	30		50	16.6667	30	3.33333
V-♂	15	6	7	1	29		51.7241	20.6897	24.1379	3.44828
V-♂	15	5	6	4	30		50	16.6667	20	13.3333
V-♂	14	6	7	3	30		46.6667	20	23.3333	10
V-♂	15	5	7	3	30		50	16.6667	23.3333	10
V-♂	15	5	9	1	30		50	16.6667	30	3.33333
V-♂	15	6	7	1	29		51.7241	20.6897	24.1379	3.44828
V-♂	15	5	6	4	30		50	16.6667	20	13.3333
V-♂	14	6	7	3	30		46.6667	20	23.3333	10
V-♂	15	5	6	3	29		51.7241	17.2414	20.6897	10.3448
						Mean	49.8506	18.1954	23.8966	8.05747
V-male	Black	Dark grey	Light grey	white			Black	Dark grey	Light grey	white
V-♂	15	6	6	3	30		50	20	20	10
V-♂	14	7	6	3	30		46.6667	23.3333	20	10
V-♂	14	7	5	4	30		46.6667	23.3333	16.6667	13.3333
V-♂	15	7	4	4	30		50	23.3333	13.3333	13.3333
V-♂	15	6	5	4	30		50	20	16.6667	13.3333
V-♂	15	5	5	5	30		50	16.6667	16.6667	16.6667
V-♂	14	8	6	2	30		46.6667	26.6667	20	6.66667
V-♂	14	7	5	4	30		46.6667	23.3333	16.6667	13.3333
V-♂	15	6	5	4	30		50	20	16.6667	13.3333
V-♂	15	6	5	4	30		50	20	16.6667	13.3333
						Mean	48.6667	21.6667	17.3333	12.3333
M-female	Black	Green	Brown	Orange			Black	Green	Brown	Orange
M-♀	15	4	7	4	30		50	13.3333	23.3333	13.3333
M-♀	15	5	6	3	29		51.7241	17.2414	20.6897	10.3448
M-♀	14	6	7	2	29		48.2759	20.6897	24.1379	6.89655
M-♀	13	5	6	5	29		44.8276	17.2414	20.6897	17.2414
M-♀	12	10	5	3	30		40	33.3333	16.6667	10
M-♀	15	4	6	4	29		51.7241	13.7931	20.6897	13.7931
M-♀	15	5	6	3	29		51.7241	17.2414	20.6897	10.3448
M-♀	14	6	7	3	30		46.6667	20	23.3333	10
M-♀	11	8	5	5	29		37.931	27.5862	17.2414	17.2414
M-♀	15	4	6	4	29		51.7241	13.7931	20.6897	13.7931
						Mean	47.4598	19.4253	20.8161	12.2989
M-female	Black	Dark grey	Light grey	White
M-♀	15	9	4	2	30		50	30	13.3333	6.66667
M-♀	14	7	4	4	29		48.2759	24.1379	13.7931	13.7931
M-♀	15	5	5	5	30		50	16.6667	16.6667	16.6667
M-♀	16	7	4	3	30		53.3333	23.3333	13.3333	10
M-♀	15	7	3	4	29		51.7241	24.1379	10.3448	13.7931
M-♀	15	7	4	4	30		50	23.3333	13.3333	13.3333
M-♀	14	7	4	4	29		48.2759	24.1379	13.7931	13.7931
M-♀	15	6	5	4	30		50	20	16.6667	13.3333
M-♀	16	6	4	3	29		55.1724	20.6897	13.7931	10.3448
M-♀	15	7	4	4	30		50	23.3333	13.3333	13.3333
						Mean	50.6782	22.977	13.8391	12.5057
M-male	Black	Green	Brown	Orange
M-♂	15	5	9	1	30		50	16.6667	30	3.33333
M-♂	16	5	6	4	31		51.6129	16.129	19.3548	12.9032
M-♂	15	4	7	3	29		51.7241	13.7931	24.1379	10.3448
M-♂	14	6	6	3	29		48.2759	20.6897	20.6897	10.3448
M-♂	14	5	6	4	29		48.2759	17.2414	20.6897	13.7931
M-♂	15	5	9	1	30		50	16.6667	30	3.33333
M-♂	13	5	6	4	28		46.4286	17.8571	21.4286	14.2857
M-♂	12	4	7	3	26		46.1538	15.3846	26.9231	11.5385
M-♂	16	6	6	3	31		51.6129	19.3548	19.3548	9.67742
M-♂	13	5	6	4	28		46.4286	17.8571	21.4286	14.2857
							49.0513	17.164	23.4007	10.384
M-male	Black	Dark grey	Light grey	White			Black	Dark grey	Light grey	White
M-♂	15	5	6	4	30		50	16.6667	20	13.3333
M-♂	15	6	4	5	30		50	20	13.3333	16.6667
M-♂	14	7	6	3	30		46.6667	23.3333	20	10
M-♂	15	5	4	4	28		53.5714	17.8571	14.2857	14.2857
M-♂	14	6	6	4	30		46.6667	20	20	13.3333
M-♂	13	6	4	5	28		46.4286	21.4286	14.2857	17.8571
M-♂	14	7	5	4	30		46.6667	23.3333	16.6667	13.3333
M-♂	15	6	4	4	29		51.7241	20.6897	13.7931	13.7931
M-♂	13	7	5	4	29		44.8276	24.1379	17.2414	13.7931
M-♂	15	6	4	4	29		51.7241	20.6897	13.7931	13.7931
						Mean	48.8276	20.8136	16.3399	14.0189

## Sheet: Control Experiment
	Number of each chamber
F-adult	1	2	3	4	Sum
♀	7	7	8	8	30
♀	7	8	10	5	30
♀	8	7	7	8	30
♀	9	6	8	7	30
♀	6	7	8	9	30
♀	7	7	8	8	30
♀	9	6	8	7	30
♀	8	7	7	8	30
♀	7	8	10	5	30
♀	6	7	8	9	30
